# Supplementary material for: Optimization of Medium Composition and Fluidized Bed Drying Conditions for Efficient Production of Dry Yeast
Source: Microorganisms. 2024 Dec 26;13(1):22. doi: 10.3390/microorganisms13010022 (PMC11767331; doi:10.3390/microorganisms13010022)
Supplement: Supplementary file 1 [file microorganisms-13-00022-s001.zip]

Archive with 1 entries (1 files):
- microorganisms-3381008-supplementary.pdf
